# Supplementary material for: Nrf2 Deficiency Exacerbated CLP-Induced Pulmonary Injury and Inflammation through Autophagy- and NF-κB/PPARγ-Mediated Macrophage Polarization
Source: Cells. 2022 Dec 4;11(23):3927. doi: 10.3390/cells11233927 (PMC9735993; doi:10.3390/cells11233927)
Supplement: Supplementary file 1 [file cells-11-03927-s001.zip]

Archive with 1 entries (1 files):
- cells-2032138-supplementary.pdf
